# Supplementary material for: 4-Hydr­oxy-6-[(4-hydr­oxy-1-oxo-1,2-dihydro­phthalazin-6-yl)carbon­yl]phthalazin-1(2H)-one
Source: Acta Crystallogr Sect E Struct Rep Online. 2009 Nov 11;65(Pt 12):o3050. doi: 10.1107/S1600536809046509 (PMC2971903; doi:10.1107/S1600536809046509)
Supplement: Supplementary file 2 [file e-65-o3050-Isup2.hkl]

# 
# h,k,l, Fc-squared, Fo-squared, sigma(Fo-squared) and status flag 
# 
data_I
_shelx_title ' s2 in                         C2/c' 
_shelx_refln_list_code          4 
_shelx_F_calc_maximum      229.88 
_exptl_crystal_F_000       720.00 
_reflns_d_resolution_high  0.8101 
 
loop_ 
 _symmetry_equiv_pos_as_xyz 
 'x, y, z' 
 '-x, y, -z+1/2' 
 'x+1/2, y+1/2, z' 
 '-x+1/2, y+1/2, -z+1/2' 
 '-x, -y, -z' 
 'x, -y, z-1/2' 
 '-x+1/2, -y+1/2, -z' 
 'x+1/2, -y+1/2, z-1/2' 
 
_cell_length_a    11.5760 
_cell_length_b    10.5110 
_cell_length_c    12.2740 
_cell_angle_alpha  90.000 
_cell_angle_beta  111.718 
_cell_angle_gamma  90.000 
 
_shelx_F_squared_multiplier     1.000 
 
loop_ 
 _refln_index_h 
 _refln_index_k 
 _refln_index_l 
 _refln_F_squared_calc 
 _refln_F_squared_meas 
 _refln_F_squared_sigma 
 _refln_observed_status 
   2   0   0      675.26      449.86     25.77 o 
   4   0   0     4405.59     4408.66    113.64 o 
   6   0   0        6.82       63.78     27.95 o 
   8   0   0     1334.67     1394.35     95.92 o 
  10   0   0       45.12      -10.40     38.01 o 
  12   0   0      109.19      137.26     45.86 o 
   1   1   0     2210.72     2174.01     24.12 o 
   3   1   0     1281.67     1080.96     19.18 o 
   5   1   0      156.20      147.83     10.87 o 
   7   1   0     1406.79     1450.43     61.19 o 
   9   1   0       63.12       69.26     27.49 o 
  11   1   0       45.39       28.00     37.25 o 
  13   1   0        7.68       63.83     68.14 o 
   0   2   0      264.89      271.38     16.52 o 
   2   2   0      681.26      844.59     21.90 o 
   4   2   0      950.86      765.74     26.75 o 
   6   2   0      351.23      381.54     17.64 o 
   8   2   0      137.68      148.06     27.82 o 
  10   2   0       24.84        3.93     26.22 o 
  12   2   0      111.31       86.17     50.06 o 
   1   3   0     2615.88     2666.86     56.46 o 
   3   3   0        1.65       27.33      9.01 o 
   5   3   0      848.78      783.04     24.70 o 
   7   3   0      147.83      224.03     27.99 o 
   9   3   0       83.10      119.58     28.03 o 
  11   3   0       36.05       68.21     35.38 o 
   0   4   0     2239.75     2137.91     53.10 o 
   2   4   0      387.41      325.69     19.02 o 
   4   4   0       89.13       97.36     13.52 o 
   6   4   0     2846.42     2768.07     48.93 o 
   8   4   0        0.04       -6.15     19.00 o 
  10   4   0      280.51      251.20     45.99 o 
  12   4   0      470.79      421.91     64.82 o 
   1   5   0     1092.66     1188.18     39.80 o 
   3   5   0       66.10       82.51     15.43 o 
   5   5   0     1320.88     1271.60     35.27 o 
   7   5   0       23.93      -14.67     18.89 o 
   9   5   0      125.71       99.48     38.71 o 
  11   5   0        0.37      -26.07     26.07 o 
   0   6   0     1460.43     1601.79    103.91 o 
   2   6   0      904.53      924.78     38.61 o 
   4   6   0       36.92       37.57     12.32 o 
   6   6   0      254.37      310.44     31.81 o 
   8   6   0       14.07       17.46     36.03 o 
  10   6   0       29.11       38.38     31.07 o 
   1   7   0        0.57       13.22     14.23 o 
   3   7   0      852.60      828.28     40.99 o 
   5   7   0     4691.18     4520.22     87.75 o 
   7   7   0       63.13       46.41     23.82 o 
   9   7   0       78.32       49.97     34.60 o 
  11   7   0        1.07      -25.82     25.82 o 
   0   8   0      227.69      195.30     65.29 o 
   2   8   0       12.78       -2.88     17.25 o 
   4   8   0      122.26       94.00     29.66 o 
   6   8   0      806.70      770.85     47.14 o 
   8   8   0        8.29       -5.06     29.11 o 
  10   8   0       11.44       30.67     35.85 o 
   1   9   0      557.40      450.24     58.81 o 
   3   9   0      136.55      193.61     90.53 o 
   5   9   0      460.38      490.54     65.44 o 
   7   9   0      388.30      422.02     47.67 o 
   9   9   0        0.00       47.19     32.16 o 
   0  10   0       54.66       60.59     57.24 o 
   2  10   0      256.03      286.21     54.58 o 
   4  10   0       15.54       32.76     23.72 o 
   6  10   0      539.03      608.53     59.39 o 
   8  10   0      251.02      330.75    107.13 o 
   1  11   0       28.91       -1.52     60.29 o 
   3  11   0        8.17       46.96     40.24 o 
   5  11   0      164.01      183.60     38.14 o 
   7  11   0      282.94       40.75     39.74 o 
   0  12   0      318.71      262.66     76.91 o 
   2  12   0        0.42       27.25     39.74 o 
   4  12   0        9.42       57.04     27.13 o 
 -13   1   1      102.17       93.38     39.13 o 
 -11   1   1      376.28      440.81     46.83 o 
  -9   1   1       33.70       61.88     24.14 o 
  -7   1   1     1713.32     1774.94     54.81 o 
  -5   1   1      206.95      230.89     12.59 o 
  -3   1   1     1247.91     1151.99     20.08 o 
  -1   1   1     2534.39     2602.81     34.08 o 
   1   1   1     8486.43     8903.65     61.92 o 
   3   1   1     2035.81     2130.48     37.84 o 
   5   1   1      280.19      326.99     32.27 o 
   7   1   1       31.83       -0.25     19.75 o 
   9   1   1      233.00      255.58     36.93 o 
  11   1   1      291.24      310.51     62.94 o 
 -12   2   1       17.85       33.41     35.11 o 
 -10   2   1        7.45        5.37     20.49 o 
  -8   2   1      620.87      629.20     41.90 o 
  -6   2   1        8.34        5.74      8.58 o 
  -4   2   1      837.73      683.08     19.27 o 
  -2   2   1      349.99      377.51     14.09 o 
   0   2   1     8975.04     8909.48     85.52 o 
   2   2   1       57.53       65.79      9.42 o 
   4   2   1     2816.11     2966.92     39.21 o 
   6   2   1        3.88       -7.15     13.79 o 
   8   2   1      187.96      213.30     31.98 o 
  10   2   1     1995.96     1950.91     77.09 o 
  12   2   1        4.27      -15.13     53.13 o 
 -13   3   1      435.55      441.29     66.51 o 
 -11   3   1       99.80      134.09     39.88 o 
  -9   3   1       81.58      108.70     36.59 o 
  -7   3   1      915.43      837.61     32.58 o 
  -5   3   1      178.47      139.21     13.53 o 
  -3   3   1       45.43       57.02      9.78 o 
  -1   3   1      122.16      119.98     15.91 o 
   1   3   1     7292.76     7199.93     74.19 o 
   3   3   1        0.00       20.95      8.81 o 
   5   3   1      995.15     1027.35     27.23 o 
   7   3   1      160.80      185.08     40.36 o 
   9   3   1      150.30      163.22     40.66 o 
  11   3   1      698.71      611.09     72.68 o 
 -12   4   1      197.76      202.84     48.84 o 
 -10   4   1       14.90       18.89     28.75 o 
  -8   4   1       24.53       52.76     29.22 o 
  -6   4   1       66.87       61.57     13.68 o 
  -4   4   1     2088.43     1877.49     46.63 o 
  -2   4   1     1611.74     1702.53     34.97 o 
   0   4   1     3085.81     2922.03     55.47 o 
   2   4   1      112.84      147.81     14.36 o 
   4   4   1     4643.50     4509.90     60.05 o 
   6   4   1      232.97      267.84     24.52 o 
   8   4   1        0.37      -19.28     19.28 o 
  10   4   1        9.07       -5.41     53.49 o 
  12   4   1       70.53      158.94     45.29 o 
 -11   5   1       37.83       85.63     46.31 o 
  -9   5   1       89.66       86.56     33.85 o 
  -7   5   1     1088.91     1056.30     50.88 o 
  -5   5   1        5.01        8.59     10.48 o 
  -3   5   1      424.67      452.77     22.68 o 
  -1   5   1     1582.82     1803.05     65.80 o 
   1   5   1      583.09      585.05     29.99 o 
   3   5   1      721.46      768.85     27.65 o 
   5   5   1      992.98     1005.58     42.53 o 
   7   5   1       41.56       81.40     24.66 o 
   9   5   1        0.56       -4.17     37.95 o 
  11   5   1       74.91       98.53     38.98 o 
 -12   6   1        0.39       -6.58     32.43 o 
 -10   6   1       48.33      108.96     40.19 o 
  -8   6   1        5.84        1.33     34.63 o 
  -6   6   1      138.92      137.08     24.18 o 
  -4   6   1      149.61      144.91     18.91 o 
  -2   6   1     4383.71     4317.71     76.75 o 
   0   6   1       12.88       22.63     19.14 o 
   2   6   1       74.63       92.49     19.20 o 
   4   6   1      652.39      671.19     30.40 o 
   6   6   1      100.49       97.82     26.45 o 
   8   6   1       47.00      -11.08     26.63 o 
  10   6   1       88.03       82.39     35.16 o 
 -11   7   1       61.88      127.81     43.95 o 
  -9   7   1        6.45        3.93     22.24 o 
  -7   7   1      433.62      386.71     42.06 o 
  -5   7   1     1368.43     1252.02     58.46 o 
  -3   7   1       50.28       61.76     25.06 o 
  -1   7   1      791.13      833.48     61.03 o 
   1   7   1        2.94       -0.71     15.03 o 
   3   7   1      204.04      233.15     25.27 o 
   5   7   1     2080.63     1799.11     48.99 o 
   7   7   1        2.66        4.67     29.73 o 
   9   7   1      157.90      186.86     46.95 o 
 -10   8   1        5.52       -2.02     70.40 o 
  -8   8   1      175.30      164.55     44.13 o 
  -6   8   1        7.54        0.54     17.27 o 
  -4   8   1        7.62      -32.02     33.74 o 
  -2   8   1       64.91       39.60     35.69 o 
   0   8   1       21.60       -8.87     29.61 o 
   2   8   1      109.33      136.86     27.89 o 
   4   8   1       41.22       64.72     21.89 o 
   6   8   1     1012.79      967.84     59.60 o 
   8   8   1      207.89      188.95     48.21 o 
  10   8   1       91.33      143.62     78.03 o 
  -9   9   1       17.95       20.04     67.24 o 
  -7   9   1        0.00        7.63     24.97 o 
  -5   9   1      296.34      316.84     56.17 o 
  -3   9   1        0.19       37.75     37.25 o 
  -1   9   1       14.06      -12.89     32.54 o 
   1   9   1       17.80       25.63     24.05 o 
   3   9   1      261.02      262.57     30.64 o 
   5   9   1     1789.08     1752.37     72.22 o 
   7   9   1        2.15      -27.86     27.86 o 
   9   9   1      191.91      253.08     84.54 o 
  -8  10   1      280.01      340.63     57.11 o 
  -6  10   1      142.32      194.37     36.24 o 
  -4  10   1      379.18      427.75     62.22 o 
  -2  10   1      172.99      154.91     52.49 o 
   0  10   1        3.54       15.07     48.02 o 
   2  10   1        1.29       56.32     38.50 o 
   4  10   1      175.25      187.95     35.62 o 
   6  10   1       69.79       95.24     38.27 o 
   8  10   1        0.72      -44.12     62.69 o 
  -7  11   1       28.55      -25.65     34.01 o 
  -5  11   1       57.21       72.73     26.96 o 
  -3  11   1        0.01      -17.67     35.48 o 
  -1  11   1      738.90      706.19     73.07 o 
   1  11   1       27.15       62.21     38.73 o 
   3  11   1        0.75      -28.65     28.65 o 
   5  11   1       67.81       92.62     42.28 o 
  -4  12   1       18.71       -3.69     40.14 o 
  -2  12   1      269.72      205.89     53.39 o 
   0  12   1       66.53       43.49     38.18 o 
   2  12   1        6.23       42.67     40.42 o 
   4  12   1       80.03      134.58     35.10 o 
 -12   0   2        0.88        8.72     45.72 o 
 -10   0   2      170.02      180.27     54.50 o 
  -8   0   2      173.66      250.20     49.25 o 
  -6   0   2     2667.34     2373.04     76.72 o 
  -4   0   2     1372.01     1410.51     36.57 o 
  -2   0   2      388.73      291.14     12.41 o 
   0   0   2      928.14      915.36     24.76 o 
   2   0   2      526.34      634.11     23.11 o 
   4   0   2     1129.46     1398.44     75.74 o 
   6   0   2      625.94      726.89     72.11 o 
   8   0   2      738.49      809.73     90.89 o 
  10   0   2       13.24       22.41     44.44 o 
  12   0   2       20.41       27.87     31.56 o 
 -13   1   2      228.49      429.74     98.94 o 
 -11   1   2       36.63       46.55     60.12 o 
  -9   1   2      135.26      205.52     30.70 o 
  -7   1   2     1395.25     1440.69     30.29 o 
  -5   1   2      189.23      210.17     12.63 o 
  -3   1   2    52845.63    53825.53    682.24 o 
  -1   1   2       33.73       29.42      5.45 o 
   1   1   2      728.93      746.55     17.32 o 
   3   1   2      261.60      327.66     14.21 o 
   5   1   2     1174.24     1169.32     52.81 o 
   7   1   2      167.03      141.67     34.60 o 
   9   1   2        0.13        4.46     21.44 o 
  11   1   2      419.01      323.74     56.90 o 
 -12   2   2       15.56      127.41     40.33 o 
 -10   2   2       35.75       45.86     28.22 o 
  -8   2   2        8.67        7.16     15.73 o 
  -6   2   2      190.46      188.77     14.70 o 
  -4   2   2     3800.53     3402.46     44.97 o 
  -2   2   2    29199.19    28957.95    200.44 o 
   0   2   2      200.60      216.97     13.38 o 
   2   2   2     1620.46     1556.22     27.82 o 
   4   2   2     9537.85    10885.75     90.58 o 
   6   2   2       21.55       28.08     17.58 o 
   8   2   2      329.33      335.25     40.14 o 
  10   2   2      868.60      974.45     71.05 o 
  12   2   2       31.40      -13.28     31.76 o 
 -13   3   2      177.52      150.59     45.84 o 
 -11   3   2       14.79       17.42     31.85 o 
  -9   3   2      295.47      311.92     46.80 o 
  -7   3   2     1544.63     1570.63     36.10 o 
  -5   3   2       90.00      101.82     13.32 o 
  -3   3   2     4149.54     3793.42     45.10 o 
  -1   3   2     4584.89     4292.42     57.00 o 
   1   3   2      271.04      240.90     16.16 o 
   3   3   2     5917.52     6634.99     69.70 o 
   5   3   2     2148.03     2507.83     42.58 o 
   7   3   2      194.96      213.98     31.56 o 
   9   3   2      114.62      121.49     32.23 o 
  11   3   2      225.73      302.54     57.02 o 
 -12   4   2       24.26       24.82     31.44 o 
 -10   4   2        0.00      -15.35     28.29 o 
  -8   4   2       35.42       26.07     32.14 o 
  -6   4   2        3.42        4.47      9.52 o 
  -4   4   2      746.44      685.89     25.45 o 
  -2   4   2        1.14       16.45     11.81 o 
   0   4   2     1139.47     1322.55     35.00 o 
   2   4   2       23.30       24.17      9.87 o 
   4   4   2       96.01       85.42     14.39 o 
   6   4   2      465.34      501.46     38.36 o 
   8   4   2      323.58      287.32     36.90 o 
  10   4   2       11.10        2.34     39.97 o 
 -11   5   2       19.20       18.87     33.63 o 
  -9   5   2        2.15      -12.98     22.16 o 
  -7   5   2      117.82      105.23     21.61 o 
  -5   5   2        0.48      -10.79     12.97 o 
  -3   5   2      245.46      289.06     21.98 o 
  -1   5   2     6021.24     6151.01    112.03 o 
   1   5   2      936.74      890.14     30.70 o 
   3   5   2       62.36       79.72     14.52 o 
   5   5   2      168.44      172.24     20.26 o 
   7   5   2        0.96       -1.48     19.92 o 
   9   5   2      250.58      258.67     50.39 o 
  11   5   2        6.79       79.90     40.87 o 
 -12   6   2       64.68       28.98     35.14 o 
 -10   6   2       24.59       61.49     32.12 o 
  -8   6   2     5270.52     5218.43    134.45 o 
  -6   6   2      120.06      128.84     29.76 o 
  -4   6   2       23.27       13.36     28.84 o 
  -2   6   2      978.43      873.91     81.11 o 
   0   6   2     1812.70     1603.40     51.13 o 
   2   6   2      229.41      214.54     22.83 o 
   4   6   2      240.45      251.36     23.16 o 
   6   6   2        9.65       25.47     19.67 o 
   8   6   2      174.63      183.18     42.84 o 
  10   6   2       25.73       50.81     36.60 o 
 -11   7   2       43.64       83.79     36.99 o 
  -9   7   2      102.03       38.84     34.41 o 
  -7   7   2        6.50      -16.32     17.22 o 
  -5   7   2      117.57      115.99     40.70 o 
  -3   7   2      342.38      338.69     48.61 o 
  -1   7   2      237.24      278.57     30.54 o 
   1   7   2       67.47       39.34     16.89 o 
   3   7   2       38.27       42.31     17.08 o 
   5   7   2       18.54       20.53     16.33 o 
   7   7   2      259.83      248.22     48.74 o 
   9   7   2        3.95        9.12     32.76 o 
 -10   8   2        0.05      -20.17     26.33 o 
  -8   8   2       10.44       32.79     25.38 o 
  -6   8   2        2.50       22.97     33.06 o 
  -4   8   2      496.44      515.14    144.77 o 
  -2   8   2       23.61        7.74     35.15 o 
   0   8   2       18.98       14.72     19.92 o 
   2   8   2     1579.53     1407.77     49.28 o 
   4   8   2     2232.39     2161.65     61.46 o 
   6   8   2      100.14      136.13     32.20 o 
   8   8   2        0.46       34.40     71.97 o 
  -9   9   2       23.44      -23.48     23.48 o 
  -7   9   2       21.93      -16.11     21.65 o 
  -5   9   2        0.02        5.32     34.79 o 
  -3   9   2       32.13       42.05     37.37 o 
  -1   9   2      189.60      121.91     42.50 o 
   1   9   2       69.93       56.10     20.43 o 
   3   9   2       95.28      124.32     26.00 o 
   5   9   2      474.30      654.94     73.47 o 
   7   9   2        1.96      -29.90     33.54 o 
  -8  10   2      344.31      286.25     60.70 o 
  -6  10   2       77.91      122.17    137.73 o 
  -4  10   2      129.17      162.09     48.21 o 
  -2  10   2      498.02      466.44     77.33 o 
   0  10   2       75.31       81.54     40.97 o 
   2  10   2      587.54      604.21     64.72 o 
   4  10   2       83.76       74.76     26.82 o 
   6  10   2       18.93       26.89     39.41 o 
  -7  11   2      272.88      295.89     84.54 o 
  -5  11   2        0.28       61.27     48.16 o 
  -3  11   2        7.81       13.35     40.14 o 
  -1  11   2      135.86       90.43     68.14 o 
   1  11   2      235.58      249.63     52.82 o 
   3  11   2       43.26       84.49     30.64 o 
   5  11   2       10.31      -44.63     60.73 o 
  -4  12   2        0.03       11.52     44.21 o 
  -2  12   2       99.25       47.52     64.98 o 
   0  12   2       18.88       -6.54     37.98 o 
   2  12   2       63.07       16.56     39.98 o 
   4  12   2       27.45       72.15     30.96 o 
 -13   1   3       22.33       65.13     32.15 o 
 -11   1   3      181.37      230.03     45.30 o 
  -9   1   3      204.49      295.38     32.91 o 
  -7   1   3       50.95       77.02     12.25 o 
  -5   1   3       78.67       78.82     11.02 o 
  -3   1   3    47040.29    47230.32    377.72 o 
  -1   1   3     1703.29     1406.56     25.83 o 
   1   1   3     3176.59     3240.00     43.74 o 
   3   1   3     1373.02     1721.56     36.47 o 
   5   1   3      543.53      569.76     71.32 o 
   7   1   3     2107.89     2010.49     83.57 o 
   9   1   3      268.74      209.25     37.12 o 
  11   1   3        0.29      -13.49     23.46 o 
 -12   2   3        1.01        7.40     30.25 o 
 -10   2   3        4.37       21.89     27.17 o 
  -8   2   3      144.62      148.33     15.94 o 
  -6   2   3        0.00       -2.19      8.72 o 
  -4   2   3     1889.62     1566.18     27.07 o 
  -2   2   3     7032.91     7154.15     65.19 o 
   0   2   3     2856.63     2757.96     41.65 o 
   2   2   3       15.71       32.83      8.21 o 
   4   2   3        1.45       22.06      9.20 o 
   6   2   3        0.84       19.15     19.69 o 
   8   2   3      621.02      621.43     50.32 o 
  10   2   3      382.10      420.48     48.06 o 
 -13   3   3       10.16      -49.66     49.66 o 
 -11   3   3        1.14       -4.53     41.28 o 
  -9   3   3       14.67      -18.64     23.21 o 
  -7   3   3      301.84      275.72     22.88 o 
  -5   3   3      830.40      867.38     43.24 o 
  -3   3   3     5751.43     5862.71     72.39 o 
  -1   3   3       35.98       35.34      9.28 o 
   1   3   3      305.15      317.87     16.39 o 
   3   3   3     2832.61     2849.93     45.00 o 
   5   3   3       19.16       34.75     16.00 o 
   7   3   3       48.02       76.73     24.78 o 
   9   3   3      394.57      504.51     48.62 o 
  11   3   3        0.94      -16.34     27.41 o 
 -12   4   3       95.13       65.92     59.25 o 
 -10   4   3      499.44      533.03     58.54 o 
  -8   4   3       46.43       21.47     16.00 o 
  -6   4   3       29.65       31.18     17.31 o 
  -4   4   3      508.44      667.93     35.83 o 
  -2   4   3       59.58       82.83     10.73 o 
   0   4   3       29.73       45.22     12.98 o 
   2   4   3     3921.53     4151.99     56.71 o 
   4   4   3      505.22      513.73     25.36 o 
   6   4   3       50.84       18.46     20.96 o 
   8   4   3     1636.60     1472.68     94.03 o 
  10   4   3        0.55      -14.62     24.65 o 
 -13   5   3       87.36       93.71     35.60 o 
 -11   5   3        2.48       53.20     40.47 o 
  -9   5   3      803.53      728.00     64.65 o 
  -7   5   3      521.35      510.31     39.16 o 
  -5   5   3       11.21       -6.59     18.69 o 
  -3   5   3     1245.71     1293.90     65.15 o 
  -1   5   3      827.27      797.18     34.19 o 
   1   5   3     1060.33     1050.28     36.07 o 
   3   5   3       41.15       27.51     13.40 o 
   5   5   3       84.44       88.19     20.07 o 
   7   5   3      118.45      112.85     27.78 o 
   9   5   3       22.56       11.80     33.82 o 
 -12   6   3       17.78       34.66     37.03 o 
 -10   6   3      133.64      144.85     37.87 o 
  -8   6   3      716.13      705.56     47.56 o 
  -6   6   3      196.73      176.51     40.08 o 
  -4   6   3       14.16       14.12     20.98 o 
  -2   6   3       36.45       33.91     17.28 o 
   0   6   3      718.68      759.92     37.31 o 
   2   6   3        2.09       23.23     14.05 o 
   4   6   3       18.07       -5.74     14.49 o 
   6   6   3        7.69        2.83     20.94 o 
   8   6   3        2.76       -1.56     21.02 o 
  10   6   3       41.38       -9.23     32.99 o 
 -11   7   3       12.64       17.79     28.37 o 
  -9   7   3        1.95       -9.98     34.04 o 
  -7   7   3      102.22       54.31     29.87 o 
  -5   7   3      269.52      307.99     40.01 o 
  -3   7   3       23.94       35.22     35.41 o 
  -1   7   3       83.45       76.13     17.77 o 
   1   7   3        9.36       25.88     15.57 o 
   3   7   3       77.71      118.97     23.82 o 
   5   7   3        0.03        9.48     18.14 o 
   7   7   3        1.83       36.64     32.45 o 
   9   7   3      182.83      125.94     57.41 o 
 -10   8   3       23.16       64.19     36.50 o 
  -8   8   3      256.61      251.74     49.42 o 
  -6   8   3        6.68        1.63     27.08 o 
  -4   8   3      167.48      166.70     46.95 o 
  -2   8   3      464.30      511.31     69.73 o 
   0   8   3      252.62      277.76     29.32 o 
   2   8   3     6943.07     7073.43    110.30 o 
   4   8   3      126.52      105.56     23.97 o 
   6   8   3      149.72      220.30     48.13 o 
   8   8   3        2.90       98.49     53.72 o 
  -9   9   3       50.97       37.65     27.86 o 
  -7   9   3      210.29      251.12     43.68 o 
  -5   9   3       62.86       83.39     41.75 o 
  -3   9   3       37.93       29.08     37.25 o 
  -1   9   3       21.70       25.29     22.98 o 
   1   9   3       41.55       76.55     25.04 o 
   3   9   3     3831.65     3890.57     86.84 o 
   5   9   3      102.55      117.48     73.76 o 
   7   9   3       22.63       40.41     47.62 o 
  -8  10   3       56.77       97.80     27.64 o 
  -6  10   3        0.85      -24.89     68.59 o 
  -4  10   3      379.47      471.90     66.85 o 
  -2  10   3       55.46       36.13     37.43 o 
   0  10   3       50.71       50.10     27.65 o 
   2  10   3      127.85      136.30     31.09 o 
   4  10   3      286.86      300.84     43.08 o 
   6  10   3       24.28       63.28     48.57 o 
  -7  11   3        7.99       27.41     40.89 o 
  -5  11   3      187.62      169.75     51.75 o 
  -3  11   3       45.80       14.94     48.30 o 
  -1  11   3       15.03       22.21     36.43 o 
   1  11   3       40.22       23.94     23.89 o 
   3  11   3       16.42       59.41     41.32 o 
   5  11   3       11.35      -18.38     73.73 o 
  -4  12   3      205.14      228.09     55.98 o 
  -2  12   3       36.28       57.40     40.38 o 
   0  12   3        0.90      -34.90     34.90 o 
   2  12   3       31.55      -15.12     42.85 o 
 -14   0   4       54.61       30.07     54.84 o 
 -12   0   4       29.74       41.59     47.34 o 
 -10   0   4     1333.63     1466.92     72.22 o 
  -8   0   4     1027.40      970.33     40.79 o 
  -6   0   4     1008.88      894.69     32.19 o 
  -4   0   4     2425.53     2266.75     67.55 o 
  -2   0   4      408.13      480.90     18.83 o 
   0   0   4     7654.54     8185.80    113.22 o 
   2   0   4     1435.39     1262.97     41.78 o 
   4   0   4      215.89      200.47     29.07 o 
   6   0   4      795.63      943.66     90.22 o 
   8   0   4     7811.29     7051.99    241.03 o 
  10   0   4       75.25       84.52     54.44 o 
 -13   1   4        2.70       26.16     38.88 o 
 -11   1   4       11.10       -7.75     24.73 o 
  -9   1   4      210.36      171.62     32.81 o 
  -7   1   4      168.56      184.00     15.54 o 
  -5   1   4      735.99      668.57     22.48 o 
  -3   1   4      576.22      624.43     16.85 o 
  -1   1   4      658.79      693.54     21.72 o 
   1   1   4     5360.45     6061.62     84.58 o 
   3   1   4        9.16       17.94     12.07 o 
   5   1   4       11.09       28.06     22.41 o 
   7   1   4     1370.86     1371.94    151.12 o 
   9   1   4       48.67       92.68     28.24 o 
  11   1   4      229.16      317.99     63.16 o 
 -14   2   4       21.28       85.19     66.69 o 
 -12   2   4       77.05       92.45     32.79 o 
 -10   2   4      109.72      126.64     36.81 o 
  -8   2   4       44.12       82.79     15.84 o 
  -6   2   4      888.09      895.70     27.11 o 
  -4   2   4     2616.38     2628.86     61.81 o 
  -2   2   4     6061.62     6381.82     83.51 o 
   0   2   4     3536.83     3598.18     56.60 o 
   2   2   4      509.73      546.36     20.72 o 
   4   2   4     1097.61      961.58     27.15 o 
   6   2   4      642.30      603.63     43.92 o 
   8   2   4       18.99        3.58     22.59 o 
  10   2   4       31.63       -5.34     38.81 o 
 -13   3   4        4.38       37.13     32.13 o 
 -11   3   4        1.57        4.23     25.43 o 
  -9   3   4        1.17       43.46     30.83 o 
  -7   3   4      202.72      211.33     25.94 o 
  -5   3   4     3719.11     3724.77     74.12 o 
  -3   3   4     1448.48     1635.18     39.36 o 
  -1   3   4      206.83      229.99     16.73 o 
   1   3   4     4826.13     5667.83     63.47 o 
   3   3   4     2798.67     2806.48     46.85 o 
   5   3   4       17.71       30.31     19.59 o 
   7   3   4       11.23       33.28     24.68 o 
   9   3   4        0.16       36.30     24.54 o 
  11   3   4        3.59       -3.08     65.93 o 
 -12   4   4       14.32       62.43     31.24 o 
 -10   4   4      879.81      968.23     72.03 o 
  -8   4   4        1.86      -15.09     15.09 o 
  -6   4   4      347.42      356.43     32.27 o 
  -4   4   4     3055.98     3465.91     82.63 o 
  -2   4   4       20.38       24.30      9.79 o 
   0   4   4       41.59       42.28     13.08 o 
   2   4   4     2221.83     2470.56     45.40 o 
   4   4   4       61.15       60.47     15.98 o 
   6   4   4       28.77       44.84     23.48 o 
   8   4   4      189.11      147.04     49.95 o 
  10   4   4        6.34       41.95     34.61 o 
 -13   5   4        2.73       23.81     29.71 o 
 -11   5   4      390.04      368.41     53.02 o 
  -9   5   4       49.33       37.86     20.73 o 
  -7   5   4      668.04      702.07     45.03 o 
  -5   5   4       92.80      116.98     25.75 o 
  -3   5   4      848.51      798.68     25.13 o 
  -1   5   4      491.91      450.65     25.02 o 
   1   5   4        5.03       28.05     13.85 o 
   3   5   4      118.81      118.30     18.03 o 
   5   5   4      119.98      127.50     27.08 o 
   7   5   4        5.13       15.63     23.15 o 
   9   5   4       44.46       25.08     30.88 o 
 -12   6   4       39.38       96.25     37.39 o 
 -10   6   4        0.77        5.33     24.46 o 
  -8   6   4      159.31      151.38     29.87 o 
  -6   6   4       27.66       29.43     24.72 o 
  -4   6   4      429.48      473.92     57.27 o 
  -2   6   4     1098.42     1184.65     36.59 o 
   0   6   4      372.51      358.44     25.95 o 
   2   6   4      131.67      149.31     21.72 o 
   4   6   4      375.30      357.27     27.72 o 
   6   6   4       35.34       29.64     21.25 o 
   8   6   4      204.91      180.74     41.98 o 
 -11   7   4      330.62      291.26     51.29 o 
  -9   7   4       10.15      -13.72     17.50 o 
  -7   7   4        0.01      -35.06     35.06 o 
  -5   7   4     1107.05     1136.04     73.93 o 
  -3   7   4       53.23       42.74     30.25 o 
  -1   7   4      152.08      157.70     21.36 o 
   1   7   4      459.03      500.28     43.20 o 
   3   7   4     1789.42     1771.03     57.82 o 
   5   7   4      571.49      618.28     46.84 o 
   7   7   4      201.64      177.97     39.00 o 
   9   7   4       51.16       54.39     50.92 o 
 -10   8   4       39.10       50.52     27.35 o 
  -8   8   4       39.71       47.52     30.70 o 
  -6   8   4       10.18       39.93     36.54 o 
  -4   8   4       55.48       36.04     47.76 o 
  -2   8   4       28.85       31.16     26.06 o 
   0   8   4       75.14       51.62     20.40 o 
   2   8   4      767.69      823.82     52.05 o 
   4   8   4       39.35       45.25     21.17 o 
   6   8   4        0.53      -20.47     24.45 o 
   8   8   4        0.13      -38.85     38.85 o 
  -9   9   4      152.30      145.10     71.60 o 
  -7   9   4      313.45      407.53     60.65 o 
  -5   9   4      160.44      140.66     47.65 o 
  -3   9   4      126.08       50.40     38.71 o 
  -1   9   4       39.60       20.35     20.89 o 
   1   9   4      263.52      275.53     36.23 o 
   3   9   4      251.01      299.72     34.88 o 
   5   9   4      206.97      167.54     40.72 o 
   7   9   4       90.24      138.46     52.49 o 
  -8  10   4        1.17        4.26    107.41 o 
  -6  10   4        1.08       26.42     84.13 o 
  -4  10   4      145.04       99.60     46.16 o 
  -2  10   4        0.35      -29.28     64.11 o 
   0  10   4      608.83      629.87     54.32 o 
   2  10   4      250.08      270.71     42.23 o 
   4  10   4        0.12       -3.43     26.74 o 
   6  10   4      208.99      332.81     74.57 o 
  -7  11   4        4.84      -47.59    121.74 o 
  -5  11   4        0.58        5.21     40.72 o 
  -3  11   4       24.13       41.15     52.18 o 
  -1  11   4        1.25       15.16     33.44 o 
   1  11   4       16.01       36.15     29.19 o 
   3  11   4       28.59       99.53     67.92 o 
  -4  12   4        2.46       -2.15     58.50 o 
  -2  12   4        7.08      -23.54     40.04 o 
   0  12   4        2.66       36.86     38.10 o 
   2  12   4       27.13       61.26     43.67 o 
 -13   1   5        6.97      -13.32     21.47 o 
 -11   1   5       70.93       80.90     40.75 o 
  -9   1   5      240.97      292.10     26.12 o 
  -7   1   5       57.93       82.17     14.06 o 
  -5   1   5       35.13       50.27     14.67 o 
  -3   1   5     2248.53     1786.54     26.89 o 
  -1   1   5     1332.00     1355.12     32.16 o 
   1   1   5     1454.40     1592.72     37.49 o 
   3   1   5        0.00        9.26      9.78 o 
   5   1   5      254.20      285.81     42.18 o 
   7   1   5     1871.11     1732.61     92.03 o 
   9   1   5        7.87       52.14     26.82 o 
 -14   2   5        9.81       13.13     33.73 o 
 -12   2   5      119.77      149.75     54.84 o 
 -10   2   5      183.24      146.89     38.09 o 
  -8   2   5       14.85       28.47     17.53 o 
  -6   2   5    13209.17    12984.88    155.55 o 
  -4   2   5       31.18       30.39      7.08 o 
  -2   2   5        0.14        0.98      8.18 o 
   0   2   5     8875.28     9923.64    101.72 o 
   2   2   5     1757.93     1769.97     46.40 o 
   4   2   5       24.42       22.65     13.57 o 
   6   2   5       45.49       27.48     22.79 o 
   8   2   5      274.96      259.64     50.42 o 
  10   2   5        4.15      -18.29     64.65 o 
 -13   3   5       29.54       14.59     43.66 o 
 -11   3   5       56.01       47.97     27.99 o 
  -9   3   5      103.97      106.00     20.39 o 
  -7   3   5      576.26      506.69     35.38 o 
  -5   3   5     8935.38     8875.48    123.39 o 
  -3   3   5      264.42      280.86     14.38 o 
  -1   3   5      151.51      210.91     25.63 o 
   1   3   5     2305.12     2339.48     40.88 o 
   3   3   5      124.44      140.54     21.75 o 
   5   3   5      203.27      175.32     29.50 o 
   7   3   5        0.49        6.67     20.33 o 
   9   3   5      191.62      253.79     72.02 o 
 -12   4   5      210.10      228.39     44.65 o 
 -10   4   5      284.47      233.61    107.94 o 
  -8   4   5        0.00       16.05     26.84 o 
  -6   4   5       45.69       55.28     20.31 o 
  -4   4   5      823.75      787.00     33.30 o 
  -2   4   5      134.31      170.65     16.60 o 
   0   4   5       50.13       55.54     14.59 o 
   2   4   5      464.05      511.47     25.36 o 
   4   4   5      640.52      613.84     35.10 o 
   6   4   5      335.39      327.60     49.83 o 
   8   4   5      159.16      181.43     42.22 o 
  10   4   5        0.74       81.65     60.56 o 
 -13   5   5       39.45       13.34     47.82 o 
 -11   5   5      620.66      606.59     62.31 o 
  -9   5   5        3.97       34.23     23.31 o 
  -7   5   5        0.81       -3.95     19.63 o 
  -5   5   5      204.00      206.25     30.16 o 
  -3   5   5      480.50      486.40     34.92 o 
  -1   5   5      781.98      844.54     32.64 o 
   1   5   5        4.94        3.51     12.97 o 
   3   5   5      100.71       72.37     16.19 o 
   5   5   5      884.21      726.75     60.31 o 
   7   5   5      136.68      122.98     64.48 o 
   9   5   5        4.10       61.86     32.63 o 
 -12   6   5       30.50        7.88     38.01 o 
 -10   6   5        0.11      -13.14     20.88 o 
  -8   6   5        0.32      -28.00     35.28 o 
  -6   6   5      184.41      195.18     33.95 o 
  -4   6   5        1.62      -15.40     15.40 o 
  -2   6   5       17.83        9.93     17.91 o 
   0   6   5       55.95       59.63     18.65 o 
   2   6   5        5.81       -2.99     16.03 o 
   4   6   5      224.36      215.94     32.94 o 
   6   6   5     1153.30     1033.46     73.77 o 
   8   6   5       41.99       53.82     85.97 o 
 -11   7   5      263.39      249.75     46.43 o 
  -9   7   5      114.13      160.64     37.95 o 
  -7   7   5       23.58       34.25     25.67 o 
  -5   7   5       80.91       78.20     55.81 o 
  -3   7   5      147.14      151.92     29.70 o 
  -1   7   5      462.59      470.49     41.45 o 
   1   7   5     2525.71     2305.27     61.85 o 
   3   7   5      215.41      202.77     28.04 o 
   5   7   5       42.60       75.63     36.11 o 
   7   7   5       10.66       11.05     30.63 o 
 -10   8   5       11.14       39.07     21.34 o 
  -8   8   5        0.04        9.20     27.36 o 
  -6   8   5        0.71       58.09     36.92 o 
  -4   8   5      700.00      746.10    112.83 o 
  -2   8   5       17.82       -7.57     21.39 o 
   0   8   5     1128.79     1058.58     59.37 o 
   2   8   5      639.77      731.07     44.33 o 
   4   8   5       45.95       43.44     23.93 o 
   6   8   5       24.94       54.07     54.00 o 
  -9   9   5       72.81      105.27    100.81 o 
  -7   9   5      224.61      193.80     50.26 o 
  -5   9   5      617.64      524.73     64.62 o 
  -3   9   5      263.60      209.25     51.02 o 
  -1   9   5     1590.68     1752.74     74.01 o 
   1   9   5      364.34      395.75     45.54 o 
   3   9   5       90.66       86.65     25.86 o 
   5   9   5        0.61       26.47     27.73 o 
  -8  10   5       23.66       50.38     36.95 o 
  -6  10   5       26.66       38.12     62.30 o 
  -4  10   5        0.83       81.18     43.99 o 
  -2  10   5      150.81      142.67     43.76 o 
   0  10   5     1905.01     1887.59     81.16 o 
   2  10   5        0.10      -10.30     24.03 o 
   4  10   5       34.38       40.58     26.07 o 
  -7  11   5       76.10      155.22     58.44 o 
  -5  11   5       82.17       64.73     46.49 o 
  -3  11   5       18.44       -9.94     35.08 o 
  -1  11   5       78.29      129.93     34.44 o 
   1  11   5        0.06        4.20     28.66 o 
   3  11   5       89.75      117.92     75.18 o 
  -4  12   5        9.15       50.58     52.46 o 
  -2  12   5        3.05      -29.50     39.53 o 
   0  12   5       17.64        4.97     27.84 o 
 -14   0   6       18.09        1.79     43.88 o 
 -12   0   6       15.00       73.11     46.62 o 
 -10   0   6        0.43       25.77     37.84 o 
  -8   0   6      170.75      145.52     20.56 o 
  -6   0   6      732.24      669.66     40.27 o 
  -4   0   6     2397.78     2103.71     62.19 o 
  -2   0   6     1913.24     2035.85     78.73 o 
   0   0   6      575.99      642.11     59.92 o 
   2   0   6        0.64       -6.72     13.07 o 
   4   0   6     6812.55     6577.87    209.45 o 
   6   0   6      103.97      186.86     56.51 o 
   8   0   6       30.54       27.33     46.51 o 
  10   0   6        7.84       88.54     58.80 o 
 -13   1   6       30.46       89.09     33.31 o 
 -11   1   6      134.73      137.72     37.32 o 
  -9   1   6        0.17       -3.23     11.97 o 
  -7   1   6       38.31       36.81     10.77 o 
  -5   1   6      498.02      529.41     17.56 o 
  -3   1   6      671.96      610.69     18.15 o 
  -1   1   6      421.26      453.67     23.65 o 
   1   1   6      872.71      864.33     30.51 o 
   3   1   6        2.47       -3.80     11.49 o 
   5   1   6     6200.81     6193.88    278.26 o 
   7   1   6      126.26      150.66     37.99 o 
   9   1   6       13.27      -23.80     30.92 o 
 -14   2   6        2.20       57.54     44.04 o 
 -12   2   6        1.26      -18.22     30.69 o 
 -10   2   6       10.88       -2.82     47.76 o 
  -8   2   6        1.20       -9.91     15.60 o 
  -6   2   6       56.17       84.57     20.06 o 
  -4   2   6       77.50       79.49     10.11 o 
  -2   2   6     1279.78     1353.55     34.76 o 
   0   2   6     1219.35     1293.49     37.27 o 
   2   2   6      126.86      148.00     14.98 o 
   4   2   6      485.47      480.51     50.98 o 
   6   2   6       33.03        0.26     26.33 o 
   8   2   6       16.90      -13.22     44.30 o 
 -13   3   6      276.74      375.52     86.64 o 
 -11   3   6        0.08      -19.04     21.02 o 
  -9   3   6       15.81      -26.87     33.01 o 
  -7   3   6      250.20      241.27     28.99 o 
  -5   3   6     4200.89     3912.37     68.69 o 
  -3   3   6      562.49      544.61     23.39 o 
  -1   3   6      825.02      663.11     29.10 o 
   1   3   6     1207.37     1165.38     38.01 o 
   3   3   6        0.84        8.50     19.44 o 
   5   3   6        7.31       -5.63     27.42 o 
   7   3   6      144.98      127.94     87.87 o 
   9   3   6        0.09       49.31     35.96 o 
 -12   4   6       31.60       38.74     61.93 o 
 -10   4   6      306.31      257.42     41.02 o 
  -8   4   6     1122.21     1046.06     50.47 o 
  -6   4   6        0.46      -11.35     16.99 o 
  -4   4   6       17.77       15.71     14.54 o 
  -2   4   6      723.70      690.45     34.10 o 
   0   4   6       27.52       36.96     13.97 o 
   2   4   6      120.03      133.39     21.81 o 
   4   4   6       71.57       44.55     31.18 o 
   6   4   6        0.97      -42.95     48.21 o 
   8   4   6       21.54       -4.31     30.66 o 
 -13   5   6       22.55       23.46     30.74 o 
 -11   5   6      115.28       62.57     26.51 o 
  -9   5   6       15.66       45.15     24.67 o 
  -7   5   6      629.80      578.42     52.16 o 
  -5   5   6      157.67      177.07     23.81 o 
  -3   5   6      103.23       81.69     21.20 o 
  -1   5   6      257.50      364.46     26.88 o 
   1   5   6      485.59      510.62     33.11 o 
   3   5   6        4.20       -8.00     15.30 o 
   5   5   6     1187.35     1008.76     72.11 o 
   7   5   6      199.40      234.74     50.06 o 
 -12   6   6        0.05      -19.26     26.28 o 
 -10   6   6        9.51       41.43     38.01 o 
  -8   6   6       55.61      109.97     29.26 o 
  -6   6   6      139.80      155.93     34.13 o 
  -4   6   6       25.20        5.32     19.13 o 
  -2   6   6      479.36      547.70     42.94 o 
   0   6   6     4758.27     4748.47     84.51 o 
   2   6   6      172.88      198.85     32.69 o 
   4   6   6       51.48       67.58     29.89 o 
   6   6   6       31.95       35.21     38.62 o 
   8   6   6      140.50      125.04     39.25 o 
 -11   7   6       13.26        3.07     47.96 o 
  -9   7   6       24.55       74.28     26.87 o 
  -7   7   6       95.89       91.18     30.86 o 
  -5   7   6       27.44       29.19     35.61 o 
  -3   7   6      100.57      137.34     29.62 o 
  -1   7   6     1108.06     1234.12     60.14 o 
   1   7   6        0.16       -3.57     17.49 o 
   3   7   6        1.71       -5.28     20.11 o 
   5   7   6       28.83       58.69     29.17 o 
   7   7   6        4.93      -12.79     70.15 o 
 -10   8   6       67.11      -26.44     50.25 o 
  -8   8   6       67.55       92.41     29.91 o 
  -6   8   6      115.04      157.20     43.07 o 
  -4   8   6       14.58       41.48     30.47 o 
  -2   8   6        0.03       15.38     22.88 o 
   0   8   6      366.75      403.13     43.23 o 
   2   8   6       35.89       68.42     21.93 o 
   4   8   6       33.84       49.06     27.51 o 
   6   8   6        0.18       33.46     28.81 o 
  -9   9   6        1.41       18.42     30.55 o 
  -7   9   6        1.78       65.26     38.33 o 
  -5   9   6       13.75       23.65     38.23 o 
  -3   9   6       30.17       23.71     24.62 o 
  -1   9   6      437.78      532.13     50.32 o 
   1   9   6        6.20       17.48     20.42 o 
   3   9   6       16.28       36.24     22.17 o 
   5   9   6       19.01        0.88     73.53 o 
  -8  10   6       47.92       66.82     41.82 o 
  -6  10   6       13.88        0.28     32.04 o 
  -4  10   6        0.08      -10.00     33.41 o 
  -2  10   6      161.68       82.00     31.92 o 
   0  10   6      496.88      467.11     52.13 o 
   2  10   6       32.41       52.62     47.58 o 
   4  10   6       98.09       67.19     51.31 o 
  -5  11   6       57.76       99.51     39.58 o 
  -3  11   6      279.67      292.46     61.85 o 
  -1  11   6      148.29      251.95     43.60 o 
   1  11   6       62.43      125.27     36.55 o 
 -13   1   7       72.05      122.44     40.78 o 
 -11   1   7       39.32        2.86     69.96 o 
  -9   1   7      263.92      260.82     27.36 o 
  -7   1   7     1160.75     1055.30     56.09 o 
  -5   1   7        3.32        9.86      7.81 o 
  -3   1   7     4535.11     4171.17     64.14 o 
  -1   1   7      517.95      500.72     27.03 o 
   1   1   7       60.75       40.50     13.85 o 
   3   1   7      207.02      203.42     36.08 o 
   5   1   7     4680.23     4664.51    201.23 o 
   7   1   7       46.09       52.67     46.25 o 
   9   1   7      248.20      320.57     59.28 o 
 -14   2   7        4.09       90.22     44.21 o 
 -12   2   7      364.90      468.42    141.31 o 
 -10   2   7       15.40        7.62     14.18 o 
  -8   2   7      260.87      313.19     34.00 o 
  -6   2   7      126.66      137.08     18.86 o 
  -4   2   7      249.29      264.71     14.39 o 
  -2   2   7      163.96      156.09     18.00 o 
   0   2   7      244.28      240.46     22.43 o 
   2   2   7        0.89       16.95     13.60 o 
   4   2   7      491.87      389.11     50.39 o 
   6   2   7      128.52       69.51     31.42 o 
   8   2   7      241.15      274.57     50.88 o 
 -13   3   7      375.61      406.43     89.27 o 
 -11   3   7       70.82       93.52     27.75 o 
  -9   3   7      701.20      749.74     89.44 o 
  -7   3   7      670.94      790.11     46.30 o 
  -5   3   7       60.88       55.87     15.91 o 
  -3   3   7       10.61       23.32     11.44 o 
  -1   3   7      110.84      121.09     17.96 o 
   1   3   7      953.96      905.79     37.31 o 
   3   3   7       32.43       55.04     22.89 o 
   5   3   7       33.78       34.22     28.89 o 
   7   3   7       26.08      -15.02     42.01 o 
 -12   4   7       41.49       37.18     25.83 o 
 -10   4   7      281.43      309.21     36.31 o 
  -8   4   7     2088.68     1996.23     70.76 o 
  -6   4   7       26.02       80.65     20.76 o 
  -4   4   7       85.69       69.06     23.16 o 
  -2   4   7      701.26      705.86     32.80 o 
   0   4   7      586.41      565.07     32.60 o 
   2   4   7       15.68        5.36     16.52 o 
   4   4   7      296.98      263.88     45.82 o 
   6   4   7        1.31      -11.22     53.88 o 
   8   4   7        7.45       28.81     42.40 o 
 -13   5   7       10.61      -24.07     24.07 o 
 -11   5   7        8.46       51.57     42.26 o 
  -9   5   7       47.66       72.22     25.19 o 
  -7   5   7      298.54      261.02     37.17 o 
  -5   5   7      211.41      181.02     27.90 o 
  -3   5   7       12.96       14.97     17.89 o 
  -1   5   7     2578.01     2395.90     58.55 o 
   1   5   7      191.53      213.87     26.28 o 
   3   5   7       10.18      -17.79     17.79 o 
   5   5   7        1.21      -20.50     20.50 o 
   7   5   7       61.59      133.89     41.22 o 
 -12   6   7       26.18       -1.16     53.47 o 
 -10   6   7        5.15      -14.47     26.49 o 
  -8   6   7      141.02      161.79     32.69 o 
  -6   6   7       47.27       33.92     26.21 o 
  -4   6   7      206.38      242.24     33.12 o 
  -2   6   7     1011.39      892.08     51.89 o 
   0   6   7     1202.60     1129.31     46.36 o 
   2   6   7      558.95      446.77     37.76 o 
   4   6   7      122.44       11.85     92.26 o 
   6   6   7      180.74      255.51     52.26 o 
 -11   7   7        1.35        2.53     19.96 o 
  -9   7   7       28.84       37.66     26.46 o 
  -7   7   7       84.68       69.17     30.04 o 
  -5   7   7        0.41      -15.89     18.34 o 
  -3   7   7      297.71      301.75     63.42 o 
  -1   7   7     1198.69     1188.59     61.04 o 
   1   7   7        7.89       21.26     18.46 o 
   3   7   7      596.98      553.01     48.73 o 
   5   7   7        2.96       42.75     32.86 o 
 -10   8   7        1.04      -25.53     25.53 o 
  -8   8   7      256.01      252.31     42.19 o 
  -6   8   7      284.21      226.21     89.27 o 
  -4   8   7       72.88       89.72     26.30 o 
  -2   8   7      231.51      202.54     36.79 o 
   0   8   7      216.75      265.98     38.00 o 
   2   8   7      258.64      253.06     38.03 o 
   4   8   7        0.19       42.03     32.65 o 
   6   8   7       26.95       54.81     33.28 o 
  -9   9   7        0.58      -25.55     25.55 o 
  -7   9   7      153.31       65.53     39.05 o 
  -5   9   7        2.15       38.30     33.61 o 
  -3   9   7       60.95       63.17     26.77 o 
  -1   9   7       83.69       78.20     30.94 o 
   1   9   7      303.74      404.34     46.78 o 
   3   9   7       15.24       -9.78     30.71 o 
  -8  10   7        1.37       -0.07     97.65 o 
  -6  10   7       22.38       24.78     57.49 o 
  -4  10   7       47.98       23.77     57.32 o 
  -2  10   7      148.92      214.64     39.02 o 
   0  10   7      178.24      219.63     55.84 o 
   2  10   7       38.37       44.08     28.63 o 
  -5  11   7        2.19       48.50     34.68 o 
  -3  11   7      425.65      483.35     73.74 o 
  -1  11   7       31.80       40.34     30.16 o 
   1  11   7        0.09       18.35     27.73 o 
 -14   0   8       17.63      -17.50     50.53 o 
 -12   0   8       40.95       14.92     36.95 o 
 -10   0   8       22.40       72.96     37.42 o 
  -8   0   8     1060.89     1073.75     57.45 o 
  -6   0   8     1204.34     1236.67     41.57 o 
  -4   0   8      746.59      717.07     42.00 o 
  -2   0   8     6067.15     6294.80    124.56 o 
   0   0   8     1222.94      998.92    106.04 o 
   2   0   8     3220.49     3088.13     92.14 o 
   4   0   8     1284.48     1136.78    104.36 o 
   6   0   8        2.51       41.53     42.65 o 
   8   0   8       15.13       61.32     53.66 o 
 -13   1   8       14.23       42.72     36.47 o 
 -11   1   8        0.94       -3.72     24.85 o 
  -9   1   8      599.45      611.17     37.06 o 
  -7   1   8      193.14      177.89     21.73 o 
  -5   1   8      125.57      116.72     14.35 o 
  -3   1   8      903.15      894.43     33.64 o 
  -1   1   8      302.48      303.58     25.60 o 
   1   1   8       78.97       97.40     18.99 o 
   3   1   8      810.65      839.52     64.92 o 
   5   1   8       42.89       45.15     31.28 o 
   7   1   8        7.22       42.35     31.75 o 
 -12   2   8        9.56       68.80     33.52 o 
 -10   2   8        0.69       -4.72     16.74 o 
  -8   2   8       60.10       62.92     17.42 o 
  -6   2   8      399.96      407.32     28.86 o 
  -4   2   8      447.26      434.22     25.49 o 
  -2   2   8      355.03      368.23     26.85 o 
   0   2   8      185.35      163.92     21.14 o 
   2   2   8     2051.57     2057.85     54.09 o 
   4   2   8       32.90       19.92     33.09 o 
   6   2   8       72.82       68.61     35.13 o 
   8   2   8      170.52      190.76     46.83 o 
 -13   3   8      115.71      111.42     44.79 o 
 -11   3   8       21.94       20.79     37.90 o 
  -9   3   8      171.08      168.67     31.14 o 
  -7   3   8        5.31        8.82     22.61 o 
  -5   3   8       32.92       16.91     15.29 o 
  -3   3   8       54.37       51.28     15.01 o 
  -1   3   8      111.90      113.28     19.17 o 
   1   3   8      298.29      282.73     31.96 o 
   3   3   8        4.42       -6.37     34.54 o 
   5   3   8        0.90       21.38     27.03 o 
   7   3   8        8.19      -29.40     29.40 o 
 -12   4   8        1.00      -23.64     36.67 o 
 -10   4   8       72.23      126.48     29.07 o 
  -8   4   8      877.73      771.87     64.23 o 
  -6   4   8        4.04       -1.96     17.03 o 
  -4   4   8        9.65       17.28     17.08 o 
  -2   4   8      110.85       95.20     20.60 o 
   0   4   8       11.99       29.86     17.52 o 
   2   4   8      277.34      270.15     27.88 o 
   4   4   8      138.87      122.22     34.21 o 
   6   4   8       14.77      -19.21     34.91 o 
 -11   5   8       66.59      -21.97     48.80 o 
  -9   5   8       28.45       37.87     22.98 o 
  -7   5   8      269.37      200.49     33.02 o 
  -5   5   8        6.43      -15.64     16.68 o 
  -3   5   8     1534.78     1414.80     58.78 o 
  -1   5   8       28.09       16.93     21.90 o 
   1   5   8       46.63       59.24     20.58 o 
   3   5   8      275.31      263.16     42.94 o 
   5   5   8        0.33        9.02     26.13 o 
   7   5   8        0.94       58.37     72.05 o 
 -12   6   8       31.42       22.62     23.14 o 
 -10   6   8      161.01      167.41     31.83 o 
  -8   6   8       16.73       13.56     27.22 o 
  -6   6   8       14.96       32.77     19.52 o 
  -4   6   8      811.90      849.04     54.05 o 
  -2   6   8      194.98      143.46     28.48 o 
   0   6   8      131.52      150.87     29.96 o 
   2   6   8      236.99      249.43     29.77 o 
   4   6   8       23.09       18.35     63.39 o 
   6   6   8       80.27       87.11     35.00 o 
 -11   7   8       31.48       25.60     59.47 o 
  -9   7   8        3.56       15.30     27.24 o 
  -7   7   8      141.18      125.47     36.94 o 
  -5   7   8        2.12      -11.34     18.28 o 
  -3   7   8     1578.74     1462.31     65.46 o 
  -1   7   8       83.91       89.32     27.62 o 
   1   7   8       52.22       32.03     28.15 o 
   3   7   8      672.42      693.73     66.86 o 
   5   7   8       39.80       55.11     31.29 o 
 -10   8   8       36.86       41.38     28.18 o 
  -8   8   8      114.74      111.71     41.06 o 
  -6   8   8      123.34      132.37     38.66 o 
  -4   8   8        2.00       -1.47     20.52 o 
  -2   8   8       23.06       68.93     24.43 o 
   0   8   8       77.20       55.67     24.05 o 
   2   8   8        4.43       27.33     31.95 o 
   4   8   8        2.34      -10.25     51.17 o 
  -9   9   8       26.03        0.63     29.06 o 
  -7   9   8      137.76      148.35     40.31 o 
  -5   9   8       55.97       36.24     36.73 o 
  -3   9   8        0.99       41.06     25.28 o 
  -1   9   8       34.74       42.47     25.13 o 
   1   9   8      198.68      223.12     43.95 o 
   3   9   8       59.17       55.11     44.83 o 
  -6  10   8        0.43       43.39     61.43 o 
  -4  10   8      341.80      423.51     50.61 o 
  -2  10   8       47.87       51.53     28.93 o 
   0  10   8       53.86       43.22     37.25 o 
  -3  11   8      961.56      881.99     71.80 o 
 -13   1   9       15.21      -22.87     30.45 o 
 -11   1   9       50.64       52.92     20.68 o 
  -9   1   9      157.18      175.39     28.74 o 
  -7   1   9        2.74       28.22     15.67 o 
  -5   1   9      258.15      223.02     27.15 o 
  -3   1   9       29.58       41.14     16.64 o 
  -1   1   9       69.58       51.56     18.58 o 
   1   1   9      826.98      824.20     53.12 o 
   3   1   9      163.26      190.50     38.84 o 
   5   1   9       40.14       39.88     34.04 o 
   7   1   9       78.47       71.37     37.87 o 
 -12   2   9        0.33        2.91     42.59 o 
 -10   2   9        0.54      -20.84     20.84 o 
  -8   2   9      155.08      191.56     30.38 o 
  -6   2   9      247.81      206.14     25.06 o 
  -4   2   9        1.11        8.01     16.51 o 
  -2   2   9      299.96      344.20     28.88 o 
   0   2   9       36.47       41.40     19.47 o 
   2   2   9     5315.31     5037.48    104.15 o 
   4   2   9       75.38      109.76     35.97 o 
   6   2   9       76.28      107.69     50.14 o 
 -13   3   9       23.35      -17.27     42.98 o 
 -11   3   9        1.33       -0.07     20.16 o 
  -9   3   9        3.12      -19.76     19.76 o 
  -7   3   9      249.31      264.65     27.70 o 
  -5   3   9       39.54       22.63     18.69 o 
  -3   3   9        0.93      -16.53     16.53 o 
  -1   3   9       94.20      101.47     21.53 o 
   1   3   9      423.73      495.13     40.57 o 
   3   3   9      729.73      652.17     62.61 o 
   5   3   9       34.84        3.90     53.19 o 
   7   3   9      230.23      270.21     51.48 o 
 -12   4   9       13.22      -32.92     32.92 o 
 -10   4   9        0.00       27.27     30.18 o 
  -8   4   9      501.07      430.73     42.43 o 
  -6   4   9       61.42       39.58     20.16 o 
  -4   4   9     1144.78     1163.80     54.49 o 
  -2   4   9      223.20      187.12     37.20 o 
   0   4   9       36.49       52.18     19.14 o 
   2   4   9      123.87       65.03     25.21 o 
   4   4   9      837.02      878.61     76.73 o 
   6   4   9        2.07       12.35     28.03 o 
 -11   5   9      524.59      557.20     88.23 o 
  -9   5   9       26.03       15.66     26.47 o 
  -7   5   9        1.06       12.54     21.27 o 
  -5   5   9     1048.12      963.56     56.28 o 
  -3   5   9     3168.74     3164.97     94.29 o 
  -1   5   9      106.68      102.61     25.39 o 
   1   5   9      479.32      463.17     36.76 o 
   3   5   9        0.80       60.94     30.72 o 
   5   5   9      152.51      117.93     36.81 o 
 -10   6   9      110.81      137.80     50.85 o 
  -8   6   9       18.02       17.20     24.22 o 
  -6   6   9        2.78       31.52     21.94 o 
  -4   6   9        1.84      -18.72     18.72 o 
  -2   6   9       95.48       89.30     30.48 o 
   0   6   9        6.71       -7.84     18.25 o 
   2   6   9        0.35       -2.42     18.16 o 
   4   6   9        4.16       30.92     28.79 o 
 -11   7   9        1.12       25.50     32.52 o 
  -9   7   9       47.51       28.19     26.90 o 
  -7   7   9        3.07       36.02     31.41 o 
  -5   7   9        0.19        7.13     21.54 o 
  -3   7   9      340.11      339.56     41.10 o 
  -1   7   9        2.49       -0.15     24.12 o 
   1   7   9       19.79       14.46     22.92 o 
   3   7   9      332.57      260.55     72.30 o 
 -10   8   9        3.03      -53.16     60.65 o 
  -8   8   9       13.08       42.06     39.44 o 
  -6   8   9        0.26       21.71     23.67 o 
  -4   8   9       55.06      103.36     27.81 o 
  -2   8   9      119.07      125.90     41.99 o 
   0   8   9       52.78       68.87     27.86 o 
   2   8   9       14.76        6.01     42.51 o 
  -7   9   9        7.43      -33.69     84.63 o 
  -5   9   9       36.28       35.79     25.82 o 
  -3   9   9       30.41       38.63     21.00 o 
  -1   9   9       33.51      108.50     30.22 o 
   1   9   9      162.59      150.02     34.23 o 
  -6  10   9        4.87       16.73     66.96 o 
  -4  10   9        2.80      -23.84     26.08 o 
  -2  10   9        2.25       19.42     25.49 o 
 -10   0  10      118.64      116.66     48.74 o 
  -8   0  10       81.40      157.24     53.44 o 
  -6   0  10      807.78      781.89     89.21 o 
  -4   0  10      168.65      184.21     32.86 o 
  -2   0  10      135.36      187.77     35.86 o 
   0   0  10      551.03      527.84     80.97 o 
   2   0  10      694.67      596.48     86.42 o 
   4   0  10       74.60       19.68     46.95 o 
   6   0  10        4.32      -30.97     31.69 o 
 -11   1  10      261.61      284.58     42.75 o 
  -9   1  10        0.20       11.82     24.37 o 
  -7   1  10      145.92      117.78     40.94 o 
  -5   1  10      400.55      448.78     39.05 o 
  -3   1  10      302.72      342.99     30.13 o 
  -1   1  10      332.71      343.91     30.99 o 
   1   1  10      470.37      483.66     35.99 o 
   3   1  10       70.43      104.13     37.93 o 
   5   1  10       27.68       20.07     31.04 o 
 -12   2  10        0.93      -20.68     40.58 o 
 -10   2  10       86.70       67.34     25.01 o 
  -8   2  10        0.19       19.57     23.42 o 
  -6   2  10       88.84       90.07     23.45 o 
  -4   2  10      226.90      211.14     31.53 o 
  -2   2  10       23.70        9.50     17.21 o 
   0   2  10      228.51      248.27     28.80 o 
   2   2  10      673.85      561.66     58.49 o 
   4   2  10       52.38       -6.59     30.56 o 
   6   2  10      538.94      582.18     79.60 o 
 -11   3  10        5.03        9.40     24.01 o 
  -9   3  10       97.72       97.88     29.03 o 
  -7   3  10       29.00       36.17     18.34 o 
  -5   3  10      439.74      525.97     44.84 o 
  -3   3  10        8.12       -1.15     19.59 o 
  -1   3  10        6.98       42.78     18.81 o 
   1   3  10      563.09      468.63     42.38 o 
   3   3  10      113.18      126.34     36.87 o 
   5   3  10      168.63      276.06     99.50 o 
 -12   4  10       24.80       44.49     46.56 o 
 -10   4  10        3.13       26.40     61.88 o 
  -8   4  10        8.87       17.59     24.86 o 
  -6   4  10      233.19      252.63     33.47 o 
  -4   4  10      264.20      266.87     35.50 o 
  -2   4  10       26.70       47.68     25.17 o 
   0   4  10      438.86      426.69     42.53 o 
   2   4  10        3.48       44.37     38.37 o 
   4   4  10       65.52       85.30     35.32 o 
 -11   5  10      221.53      253.57     41.51 o 
  -9   5  10       40.87       57.70     28.27 o 
  -7   5  10        4.11       27.79     39.67 o 
  -5   5  10      262.93      285.72     37.58 o 
  -3   5  10      498.10      445.87     44.81 o 
  -1   5  10       49.83       65.62     31.52 o 
   1   5  10       36.90       33.43     20.37 o 
   3   5  10       14.25       51.40     25.20 o 
   5   5  10        9.61      -26.81     27.11 o 
 -10   6  10      597.58      543.96     53.81 o 
  -8   6  10       56.34       46.18     33.12 o 
  -6   6  10      463.87      413.67     72.98 o 
  -4   6  10      361.27      328.01     87.47 o 
  -2   6  10       36.90       41.55     23.43 o 
   0   6  10       12.00       36.09     23.06 o 
   2   6  10        4.55       62.83     34.54 o 
   4   6  10        1.96      -10.51     26.18 o 
  -9   7  10      103.40      103.05     37.52 o 
  -7   7  10       58.36       65.46     59.78 o 
  -5   7  10       26.38       24.53     33.25 o 
  -3   7  10       98.05      127.27     45.67 o 
  -1   7  10       69.03       54.25     34.61 o 
   1   7  10       21.09       56.47     25.53 o 
   3   7  10       10.37       53.33     48.69 o 
  -8   8  10        8.67       27.45     31.77 o 
  -6   8  10       64.19       79.94     42.82 o 
  -4   8  10        0.23       13.95     33.84 o 
  -2   8  10      297.21      326.20     43.18 o 
   0   8  10      267.95      218.46     54.95 o 
   2   8  10        0.62       56.57     44.77 o 
  -7   9  10       17.70        2.99     74.20 o 
  -5   9  10      120.87      234.71     41.51 o 
  -3   9  10        7.43       14.94     24.03 o 
  -1   9  10       12.99       21.18     47.31 o 
 -11   1  11      125.70      110.67     35.14 o 
  -9   1  11       69.56       97.03     44.58 o 
  -7   1  11        0.48        1.72     36.95 o 
  -5   1  11      859.57      863.65     60.31 o 
  -3   1  11      212.12      221.91     31.22 o 
  -1   1  11      364.06      392.63     34.61 o 
   1   1  11      184.75      229.31     44.86 o 
   3   1  11       31.63       86.77     37.03 o 
   5   1  11      483.46      549.67     67.58 o 
 -12   2  11        2.21       22.99     31.43 o 
 -10   2  11       15.81       24.68     32.56 o 
  -8   2  11       29.27       77.05     27.53 o 
  -6   2  11       10.71       -9.48     16.21 o 
  -4   2  11        0.31        3.13     19.06 o 
  -2   2  11      140.97      117.45     22.88 o 
   0   2  11      471.43      473.49     37.81 o 
   2   2  11      135.20       79.50     48.55 o 
   4   2  11       22.88       29.64     28.34 o 
 -11   3  11        0.01       15.23     46.48 o 
  -9   3  11        0.45      -31.41     31.41 o 
  -7   3  11      724.70      679.90     49.49 o 
  -5   3  11      349.16      397.46     45.46 o 
  -3   3  11       10.48       -4.67     20.70 o 
  -1   3  11     2897.66     2864.82     87.23 o 
   1   3  11      327.71      337.73     49.59 o 
   3   3  11        0.12       -9.63     28.70 o 
 -12   4  11       36.89      -21.02     37.23 o 
 -10   4  11        0.27        0.10     28.27 o 
  -8   4  11       79.32      108.20     25.62 o 
  -6   4  11      594.17      654.95     54.48 o 
  -4   4  11      157.28      165.36     30.54 o 
  -2   4  11      156.40      169.00     36.80 o 
   0   4  11      692.99      650.10     50.45 o 
   2   4  11      141.31      162.10     39.54 o 
   4   4  11       38.36       80.14     35.69 o 
 -11   5  11      135.33      230.73    122.72 o 
  -9   5  11        2.51       27.17     61.71 o 
  -7   5  11        1.59       30.32     19.39 o 
  -5   5  11        6.89       -9.63     18.65 o 
  -3   5  11        4.41       34.33     20.27 o 
  -1   5  11       32.28       22.37     22.21 o 
   1   5  11       45.48       85.23     30.98 o 
   3   5  11       31.91       30.73     28.77 o 
 -10   6  11       21.73       48.10     37.99 o 
  -8   6  11        8.76      -24.12     24.12 o 
  -6   6  11       20.95        5.36     61.00 o 
  -4   6  11        4.90       21.27     22.00 o 
  -2   6  11       33.09       26.10     24.32 o 
   0   6  11       80.47       44.03     26.27 o 
   2   6  11       10.35       71.66     43.10 o 
  -9   7  11        4.65       33.68     31.68 o 
  -7   7  11      214.40      221.36     35.69 o 
  -5   7  11       63.97      101.92     26.44 o 
  -3   7  11       25.69       31.44     22.74 o 
  -1   7  11       29.60       58.03     27.77 o 
   1   7  11       21.24       59.57     38.46 o 
  -6   8  11      361.68      264.23     71.50 o 
  -4   8  11       13.79       25.67     23.62 o 
  -2   8  11        8.07      -32.20     46.19 o 
   0   8  11      708.23      768.93     79.13 o 
 -12   0  12       59.23       71.77     48.52 o 
 -10   0  12        0.96       26.66     37.51 o 
  -8   0  12        5.17        9.78     39.80 o 
  -6   0  12      215.26      312.47     68.14 o 
  -4   0  12       14.13       45.44     43.15 o 
  -2   0  12        2.69      -18.04     39.16 o 
   0   0  12       87.36       88.91     42.06 o 
   2   0  12      142.07      248.97     64.84 o 
 -11   1  12       10.08      -21.07     21.07 o 
  -9   1  12       13.66       21.93     46.06 o 
  -7   1  12        4.04      -11.33     29.90 o 
  -5   1  12        0.91        5.20     19.69 o 
  -3   1  12        6.43       29.93     22.53 o 
  -1   1  12      371.83      332.38     33.54 o 
   1   1  12       63.16       43.35     36.22 o 
   3   1  12       40.47      137.45     41.10 o 
 -12   2  12        1.10       23.39     28.92 o 
 -10   2  12       72.99       88.01     43.94 o 
  -8   2  12        0.47      -20.79     22.46 o 
  -6   2  12        0.30       -6.34     23.94 o 
  -4   2  12       37.51       41.27     23.33 o 
  -2   2  12       42.19       37.67     24.87 o 
   0   2  12       40.46       44.28     23.38 o 
   2   2  12       18.74       31.11     31.13 o 
 -11   3  12       41.73       18.86     53.83 o 
  -9   3  12       87.51       56.08     33.51 o 
  -7   3  12       59.50       52.56     22.07 o 
  -5   3  12       79.83       98.04     26.25 o 
  -3   3  12      394.84      432.71     62.25 o 
  -1   3  12      682.42      747.12     55.13 o 
   1   3  12      150.80      185.77     58.47 o 
   3   3  12      190.66      220.78     55.37 o 
 -10   4  12        0.00       22.14     29.46 o 
  -8   4  12      316.35      326.66     39.64 o 
  -6   4  12      656.62      747.67     56.18 o 
  -4   4  12      132.60      139.75     29.82 o 
  -2   4  12      539.33      521.94     62.86 o 
   0   4  12      436.32      466.49     78.33 o 
   2   4  12       15.23       23.75     25.11 o 
  -9   5  12       17.25       64.04     63.53 o 
  -7   5  12       45.46       59.37     41.99 o 
  -5   5  12       22.70       71.12     26.43 o 
  -3   5  12       26.91       65.95     26.43 o 
  -1   5  12       19.60       39.08     24.12 o 
   1   5  12       52.24       55.00     41.59 o 
  -8   6  12        6.80       77.55     33.64 o 
  -6   6  12      107.07       86.92     37.23 o 
  -4   6  12       45.55      101.67     27.45 o 
  -2   6  12        1.82       44.40     37.21 o 
   0   6  12       25.74       85.96     36.24 o 
  -7   7  12       30.49       43.25     26.43 o 
  -5   7  12       58.43       -5.09     26.54 o 
  -3   7  12       16.64      -11.39     23.43 o 
  -1   7  12        2.77       36.19     33.66 o 
 -11   1  13        4.29       32.29     28.99 o 
  -9   1  13        0.06       -2.13     27.00 o 
  -7   1  13       14.33      -23.95     28.15 o 
  -5   1  13        0.32       10.15     32.00 o 
  -3   1  13      283.93      312.63     67.58 o 
  -1   1  13       22.40      -23.04     23.04 o 
   1   1  13       21.47       49.98     29.88 o 
 -10   2  13       80.41       33.40     42.40 o 
  -8   2  13      776.10      714.77     73.85 o 
  -6   2  13      218.18      267.13     46.43 o 
  -4   2  13      314.76      382.77     42.11 o 
  -2   2  13       61.26       39.89     26.73 o 
   0   2  13       45.61       42.68     27.66 o 
  -9   3  13       41.29        5.03     31.18 o 
  -7   3  13      358.00      283.90     50.37 o 
  -5   3  13        1.58       27.02     34.82 o 
  -3   3  13      102.60       77.53     28.93 o 
  -1   3  13       83.20       69.02     25.98 o 
   1   3  13      130.86       83.17     44.10 o 
  -8   4  13       43.28       96.86     33.59 o 
  -6   4  13       58.22       77.84     42.38 o 
  -4   4  13       99.61      106.55     28.51 o 
  -2   4  13        0.86       21.30     24.44 o 
   0   4  13      237.91      270.49     65.34 o 
  -9   5  13        0.37      156.45     64.28 o 
  -7   5  13       10.18      118.42     59.36 o 
  -5   5  13       17.98      118.14     44.79 o 
  -3   5  13      895.17     1025.52     70.85 o 
  -1   5  13        1.13       25.76     22.94 o 
  -6   6  13       63.24      119.92     33.61 o 
  -4   6  13        1.03        0.21     26.63 o 
  -2   6  13        1.25       29.81     36.56 o 
  -8   0  14       87.31      101.73     49.69 o 
  -6   0  14        0.42       30.30     50.20 o 
  -4   0  14      315.41      243.60     69.76 o 
  -2   0  14       89.13       74.57     60.26 o 
   0   0  14        6.08       13.97     40.13 o 
  -9   1  14        1.93        4.33     37.03 o 
  -7   1  14       12.68       20.29     31.01 o 
  -5   1  14       17.04       20.14     61.12 o 
  -3   1  14      100.07      133.48     32.00 o 
  -1   1  14        6.73        1.88     43.22 o 
  -8   2  14      103.52      173.74     84.74 o 
  -6   2  14       12.55       -9.88     31.63 o 
  -4   2  14       85.08      133.23     30.96 o 
  -2   2  14      353.95      347.76     42.61 o 
  -7   3  14        4.74       25.35     36.67 o 
  -5   3  14       25.82       31.74     35.07 o 
  -3   3  14        7.31       28.98     26.92 o 
  -1   3  14        1.67      -26.89     27.21 o 
  -6   4  14       39.44       65.56     28.40 o 
  -4   4  14      386.23      360.47     46.02 o 
  -2   4  14        5.21       25.89     47.16 o 
  -5   1  15       25.28       64.18     44.93 o 
                                                 
